# Supplementary material for: Heavy-Atom Effect Modulated Photoluminescence Properties of Trinuclear Copper(I) Clusters with Haloarylacetylene Ligands
Source: Molecules. 2026 Mar 15;31(6):987. doi: 10.3390/molecules31060987 (PMC13029245; doi:10.3390/molecules31060987)
Supplement: Supplementary file 1 [file molecules-31-00987-s001.zip]

Archive with 1 entries (1 files):
- molecules-4182550-supplementary.pdf
